# Supplementary material for: Delineating inflammatory and mechanical sub-types of low back pain: a pilot survey of fifty low back pain patients in a chiropractic setting
Source: Chiropr Man Therap. 2011 Feb 7;19:5. doi: 10.1186/2045-709X-19-5 (PMC3048575; doi:10.1186/2045-709X-19-5)
Supplement: Additional file 1 — Mail Scale Raw Scores. An additional file containing the raw data of 50 subjects for individual items on the MAIL Scale. [file 2045-709X-19-5-S1.XLS]

## Sheet: Sheet1
Subject	MAILSA	MAILSB	MAILSA1a	MAILSA1b	MAILSA2	MAILSA3a	MAILSA3b	MAILSA4	MAILSA5	MAILSA6	MAILSB1	MAILSB2	MAILSB3	MAILSB4	MAILSB5	MAILSB6	MAILSB7	MAILSB8	MAILSB9	MAILSB10	MAILSB11	MAILSB12	MAILSB13
1	1	0	0	0	1	0	0	0	0	0	0	0	0	0	0	0	0	0	0	0	0	0	0
2	16	10	1	5	1	1	5	1	1	1	0	0	1	1	1	1	1	1	1	1	1	1	0
3	2	7	0	0	0	0	0	1	1	0	0	1	0	1	1	1	1	1	0	0	1	0	0
4	3	8	1	2	0	0	0	0	1	0	1	0	0	1	1	1	1	1	0	0	1	1	0
5	4	9	1	2	0	0	0	0	1	0	1	1	0	1	1	1	1	1	0	0	1	1	0
6	7	6	1	2	0	1	2	0	1	0	1	0	1	0	0	0	1	1	0	1	0	1	0
7	11	13	1	3	0	1	3	1	1	1	1	1	1	1	1	1	1	1	1	1	1	1	1
8	7	6	1	1	1	1	1	0	1	1	0	1	0	1	0	0	1	1	0	0	1	1	0
9	8	6	1	2	1	1	2	0	1	0	999	0	1	1	1	0	0	1	1	0	1	0	0
10	2	3	0	0	1	0	0	0	1	0	1	1	0	0	0	0	0	0	1	0	0	0	0
11	7	9	1	2	0	1	999	0	1	1	1	0	1	1	1	1	1	0	1	0	1	1	0
12	12	10	1	5	1	1	999	1	1	1	0	0	1	1	1	1	1	1	1	1	1	1	0
13	1	6	0	0	0	0	0	0	1	0	0	0	0	0	0	1	1	1	1	0	1	1	0
14	3	7	1	1	0	0	0	0	1	0	0	0	1	1	1	0	1	0	1	0	1	1	0
15	4	5	1	2	0	0	0	0	1	0	1	0	0	0	0	1	0	0	0	1	1	1	0
16	10	7	1	2	1	1	2	1	1	1	1	999	1	1	1	1	1	1	0	0	0	0	999
17	6	8	1	1	1	1	1	0	1	0	1	0	1	1	1	1	1	0	0	1	1	0	0
18	7	10	1	1	0	1	1	1	1	1	0	0	1	1	1	1	1	1	1	1	1	1	0
19	11	12	1	5	0	1	999	1	1	1	1	0	1	1	1	1	1	1	1	1	1	1	1
20	8	13	1	2	1	1	2	0	1	0	1	1	1	1	1	1	1	1	1	1	1	1	1
21	7	11	1	3	1	0	0	0	1	1	1	0	1	0	1	1	1	1	1	1	1	1	1
22	15	11	1	5	999	1	5	1	1	1	1	999	1	1	1	1	1	1	1	1	1	1	999
23	8	1	0	0	1	1	5	0	1	0	0	0	0	0	0	0	1	0	0	0	0	0	0
24	9	7	1	3	1	1	2	0	1	0	1	0	1	1	0	0	1	1	1	0	0	1	0
25	9	12	1	2	0	1	2	1	1	1	0	1	1	1	1	1	1	1	1	1	1	1	1
26	6	5	1	0	0	1	999	0	1	1	0	0	1	1	0	0	1	0	1	1	0	0	0
27	6	10	1	1	1	1	1	0	1	0	1	0	1	1	1	1	1	1	1	1	1	0	0
28	4	4	1	2	1	0	0	0	0	0	0	0	1	0	1	0	0	0	0	0	1	0	1
29	12	9	1	3	1	1	3	1	1	1	0	0	0	1	1	1	1	1	0	1	1	1	1
30	10	9	1	2	1	1	2	1	1	0	1	0	0	1	1	1	0	1	0	1	1	1	1
31	8	11	1	2	0	1	1	1	1	1	1	0	1	1	1	1	1	1	1	1	1	1	0
32	13	11	1	2	1	1	5	1	1	1	0	0	1	1	1	1	1	1	1	1	1	1	1
33	2	11	0	0	1	0	0	0	1	0	1	1	0	0	1	1	1	1	1	1	1	1	1
34	10	11	1	2	1	1	2	1	1	1	1	1	1	1	1	1	1	1	1	1	1	0	0
35	10	3	1	999	1	1	5	0	1	0	1	0	1	999	999	0	0	0	1	0	0	0	0
36	8	8	1	1	1	1	1	1	1	1	1	1	1	1	0	0	0	1	1	1	1	0	0
37	4	9	1	1	0	0	0	1	1	0	0	1	1	1	0	1	0	1	1	0	1	1	1
38	9	9	1	2	1	1	2	1	1	0	1	1	0	1	1	1	0	0	1	1	1	1	0
39	7	3	1	2	0	1	2	0	1	0	0	1	1	0	0	0	0	0	1	0	0	0	0
40	1	6	0	0	0	0	0	0	1	0	1	0	999	1	1	1	0	1	0	0	0	0	1
41	2	4	0	0	1	0	0	0	1	0	0	0	1	0	0	0	1	0	1	0	1	0	0
42	7	9	1	1	1	1	1	0	1	1	1	0	0	1	1	0	1	1	0	1	1	1	1
43	8	11	1	5	1	0	0	0	1	0	1	0	1	1	0	1	1	1	1	1	1	1	1
44	0	5	0	0	0	999	999	0	0	0	1	0	1	999	1	1	1	0	0	0	0	0	0
45	1	8	0	0	0	0	0	0	1	0	1	1	1	0	1	0	1	1	1	0	1	0	0
46	10	8	1	3	0	1	5	1	1	0	1	0	1	1	0	0	0	1	1	1	1	1	0
47	3	6	1	1	0	0	0	0	1	0	1	1	1	0	1	0	1	1	0	0	0	0	0
48	4	1	1	2	1	0	0	0	0	0	0	0	1	0	0	0	0	0	0	0	0	0	0
49	15	7	1	5	1	1	5	0	1	1	1	0	0	1	1	1	0	0	1	1	1	0	0
50	6	10	1	2	0	0	0	1	1	1	1	0	1	1	1	1	1	1	1	1	1	0	0
