# Supplementary material for: Delineating inflammatory and mechanical sub-types of low back pain: a pilot survey of fifty low back pain patients in a chiropractic setting
Source: Chiropr Man Therap. 2011 Feb 7;19:5. doi: 10.1186/2045-709X-19-5 (PMC3048575; doi:10.1186/2045-709X-19-5)
Supplement: Additional file 2 — Mail Scale Variable Legend. An additional file containing the variable view of an SPSS data output and explanations of any abbreviations/numerical legends used within the MAIL Scale raw scores spreadsheet (additional file 1). [file 2045-709X-19-5-S2.XLS]

## Sheet: Sheet1
Variable	Data type	Explanation	Numerical Key
MAILSA	Numeric	Mail scale score part A - inflammatory 0-16	None
MAILSB	Numeric	Mail scale score part B - mechanical 0-13	None
MAILSA1a	Numeric	Mail Scale Part A Qu1a Morning Stiffness	{0, No; 1, Yes}
MAILSA1b	Numeric	Mail Scale Part A Qu1b Duration of Stiffness	{0, Did not have to answer; 1, Less than 10mins; 2, 10-30mins; 3, 31-60mins; 4, 61-90mins; 5, over 90mins }
MAILSA2	Numeric	Mail Scale Part A Qu2 Pain improve with exercise, but not rest	{0, No; 1, Yes}
MAILSA3a	Numeric	Mail Scale Part A Qu3a Morning pain	{0, No; 1, Yes}
MAILSA3b	Numeric	Mail Scale Part A Qu3b Duration of morning pain	{0, Did not have to answer; 1, Less than 10mins; 2, 10-30mins; 3, 31-60mins; 4, 61-90mins; 5, over 90mins }
MAILSA4	Numeric	Mail Scale Part A Qu4 Pain that wakes	{0, No; 1, Yes}
MAILSA5	Numeric	Mail Scale Part A Qu5 Stiffness after resting	{0, No; 1, Yes}
MAILSA6	Numeric	Mail Scale Part A Qu6 Pain constant	{0, No; 1, Yes}
MAILSB1	Numeric	Mail Scale Part B Qu1Intermittent pain	{0, No; 1, Yes}
MAILSB2	Numeric	Mail Scale Part B Qu2 Pain developing later in day	{0, No; 1, Yes}
MAILSB3	Numeric	Mail Scale Part B Qu3 Standing	{0, No; 1, Yes}
MAILSB4	Numeric	Mail Scale Part B Qu4 Lifting	{0, No; 1, Yes}
MAILSB5	Numeric	Mail Scale Part B Qu5 Bending forward a little	{0, No; 1, Yes}
MAILSB6	Numeric	Mail Scale Part B Qu6 Bending forward to touch toes	{0, No; 1, Yes}
MAILSB7	Numeric	Mail Scale Part B Qu7 Arching backwards	{0, No; 1, Yes}
MAILSB8	Numeric	Mail Scale Part B Qu8 Doing/attempting sit-up	{0, No; 1, Yes}
MAILSB9	Numeric	Mail Scale Part B Qu9 Driving long distances	{0, No; 1, Yes}
MAILSB10	Numeric	Mail Scale Part B Qu10 Getting out of chair	{0, No; 1, Yes}
MAILSB11	Numeric	Mail Scale Part B Qu11Repetitive bending	{0, No; 1, Yes}
MAILSB12	Numeric	Mail Scale Part B Qu12 Running	{0, No; 1, Yes}
MAILSB13	Numeric	Mail Scale Part B Qu13 Coughing or sneezing	{0, No; 1, Yes}
